# Supplementary material for: Complete Chloroplast Genome of Crassula aquatica: Comparative Genomic Analysis and Phylogenetic Relationships
Source: Genes (Basel). 2024 Oct 30;15(11):1399. doi: 10.3390/genes15111399 (PMC11594095; doi:10.3390/genes15111399)
Supplement: Supplementary file 1 [file genes-15-01399-s001.zip]

Archive with 40 entries (33 files):
- data/
- data/figure/
- data/figure/.DS_Store
- data/figure/Figure_1.pdf
- data/figure/Figure_2.pdf
- data/figure/Figure_3.pdf
- data/figure/Figure_4.pdf
- data/figure/Figure_5.pdf
- data/figure/FIgure_6.pdf
- data/figure/FIgure_61.pdf
- data/figure/Figure_S1.pdf
- data/figure/Figure_S2.pdf
- data/figure/Figure_S3.pdf
- data/figure/Figure_S4.pdf
- data/Supplementary/
- data/Supplementary/.DS_Store
- data/Supplementary/Supplementary_file.docx
- data/Supplementary/Table_S6._RSCU_valuse_among_Crassula.xlsx
- __MACOSX/
- __MACOSX/._data
- __MACOSX/data/
- __MACOSX/data/._figure
- __MACOSX/data/._Supplementary
- __MACOSX/data/figure/
- __MACOSX/data/figure/._.DS_Store
- __MACOSX/data/figure/._Figure_1.pdf
- __MACOSX/data/figure/._Figure_2.pdf
- __MACOSX/data/figure/._Figure_3.pdf
- __MACOSX/data/figure/._Figure_4.pdf
- __MACOSX/data/figure/._Figure_5.pdf
- __MACOSX/data/figure/._FIgure_6.pdf
- __MACOSX/data/figure/._FIgure_61.pdf
- __MACOSX/data/figure/._Figure_S1.pdf
- __MACOSX/data/figure/._Figure_S2.pdf
- __MACOSX/data/figure/._Figure_S3.pdf
- __MACOSX/data/figure/._Figure_S4.pdf
- __MACOSX/data/Supplementary/
- __MACOSX/data/Supplementary/._.DS_Store
- __MACOSX/data/Supplementary/._Supplementary_file.docx
- __MACOSX/data/Supplementary/._Table_S6._RSCU_valuse_among_Crassula.xlsx
