# Supplementary material for: Complete Chloroplast Genome of Crassula aquatica: Comparative Genomic Analysis and Phylogenetic Relationships
Source: Genes (Basel). 2024 Oct 30;15(11):1399. doi: 10.3390/genes15111399 (PMC11594095; doi:10.3390/genes15111399)
Supplement: Supplementary file 1 [file genes-15-01399-s001.zip › data/Supplementary/Table_S6._RSCU_valuse_among_Crassula.xlsx]

## Sheet: Sheet1
Table S4. The RSCU values of codons among Crassula species
Amino Acid	Codon	Crassula aquatica		Crassula alstonii		Crassula capitella		Crassula columella		Crassula dejecta		Crassula deltoidea		Crassula expansa subsp. fragilis		Crassula mesembrianthemopsis		Crassula mesembryanthoides		Crassula perforata		Crassula repestris subsp. marnieriana		Crassula socialis		Crassula tecta		Crassula volkensii
		Count	RSCU	Count	RSCU	Count	RSCU	Count	RSCU	Count	RSCU	Count	RSCU	Count	RSCU	Count	RSCU	Count	RSCU	Count	RSCU	Count	RSCU	Count	RSCU	Count	RSCU	Count	RSCU
Ala (A)	GCU	563	1.78	579	1.84	583	1.84	580	1.84	589	1.86	565	1.79	568	1.8	587	1.85	587	1.86	588	1.87	588	1.87	585	1.85	587	1.85	565	1.8
Ala (A)	GCC	183	0.58	179	0.57	176	0.56	179	0.57	174	0.55	181	0.57	189	0.6	175	0.55	171	0.54	169	0.54	169	0.54	174	0.55	174	0.55	193	0.61
Ala (A)	GCA	368	1.17	367	1.17	365	1.15	367	1.17	369	1.16	361	1.14	359	1.14	367	1.16	371	1.18	369	1.17	369	1.17	367	1.16	366	1.16	354	1.13
Ala (A)	GCG	149	0.47	134	0.43	142	0.45	132	0.42	135	0.43	157	0.5	148	0.47	139	0.44	133	0.42	134	0.43	134	0.43	139	0.44	140	0.44	145	0.46
Arg (R)	CGU	302	1.38	299	1.4	301	1.41	300	1.4	304	1.42	305	1.39	298	1.36	302	1.41	303	1.42	301	1.41	301	1.41	302	1.42	302	1.41	299	1.36
Arg (R)	CGC	79	0.36	80	0.37	81	0.38	79	0.37	81	0.38	83	0.38	95	0.43	83	0.39	79	0.37	81	0.38	81	0.38	80	0.38	83	0.39	94	0.43
Arg (R)	CGA	322	1.48	315	1.48	315	1.47	316	1.48	313	1.46	306	1.4	300	1.37	313	1.46	312	1.46	313	1.46	313	1.46	313	1.47	313	1.46	300	1.37
Arg (R)	CGG	109	0.5	92	0.43	94	0.44	92	0.43	92	0.43	108	0.49	110	0.5	87	0.41	95	0.44	90	0.42	90	0.42	93	0.44	87	0.41	111	0.51
Arg (R)	AGA	366	1.68	375	1.76	370	1.73	375	1.76	377	1.76	388	1.77	388	1.77	374	1.75	371	1.73	376	1.76	376	1.76	371	1.74	374	1.75	386	1.76
Arg (R)	AGG	131	0.6	120	0.56	121	0.57	120	0.56	119	0.56	122	0.56	126	0.57	123	0.58	123	0.58	124	0.58	124	0.58	121	0.57	123	0.58	128	0.58
Asn (N)	AAU	782	1.5	798	1.53	788	1.52	796	1.53	792	1.53	772	1.48	768	1.48	786	1.53	783	1.52	796	1.53	796	1.53	787	1.53	786	1.53	764	1.47
Asn (N)	AAC	262	0.5	242	0.47	246	0.48	244	0.47	243	0.47	268	0.52	268	0.52	242	0.47	244	0.48	243	0.47	243	0.47	245	0.47	241	0.47	278	0.53
Asp (D)	GAU	681	1.57	677	1.54	678	1.55	676	1.54	676	1.55	664	1.54	675	1.55	680	1.55	679	1.55	673	1.55	673	1.55	674	1.55	680	1.55	679	1.57
Asp (D)	GAC	189	0.43	202	0.46	198	0.45	200	0.46	195	0.45	197	0.46	195	0.45	195	0.45	198	0.45	196	0.45	196	0.45	198	0.45	195	0.45	188	0.43
Cys (C)	UGU	185	1.48	186	1.51	187	1.51	188	1.52	187	1.5	188	1.46	185	1.47	188	1.52	187	1.51	186	1.52	186	1.52	186	1.51	188	1.52	185	1.46
Cys (C)	UGC	65	0.52	61	0.49	61	0.49	60	0.48	62	0.5	69	0.54	67	0.53	60	0.48	60	0.49	58	0.48	58	0.48	61	0.49	60	0.48	69	0.54
Gln (Q)	CAA	611	1.54	604	1.54	610	1.54	603	1.54	610	1.54	609	1.52	606	1.51	611	1.54	609	1.54	613	1.55	613	1.55	610	1.54	611	1.54	606	1.51
Gln (Q)	CAG	182	0.46	181	0.46	182	0.46	181	0.46	182	0.46	190	0.48	199	0.49	181	0.46	183	0.46	178	0.45	178	0.45	182	0.46	180	0.46	196	0.49
Glu (E)	GAA	886	1.52	892	1.52	899	1.53	895	1.52	897	1.53	883	1.51	874	1.5	898	1.53	892	1.52	892	1.52	892	1.52	897	1.53	897	1.53	870	1.49
Glu (E)	GAG	279	0.48	280	0.48	276	0.47	279	0.48	276	0.47	285	0.49	295	0.5	275	0.47	280	0.48	279	0.48	279	0.48	277	0.47	277	0.47	294	0.51
Gly (G)	GGU	542	1.38	535	1.36	533	1.36	537	1.37	532	1.36	522	1.33	512	1.3	535	1.36	534	1.36	534	1.36	534	1.36	535	1.36	534	1.36	516	1.3
Gly (G)	GGC	145	0.37	150	0.38	155	0.39	149	0.38	153	0.39	169	0.43	174	0.44	153	0.39	155	0.39	152	0.39	152	0.39	156	0.4	154	0.39	178	0.45
Gly (G)	GGA	599	1.53	614	1.57	608	1.55	612	1.56	611	1.56	586	1.49	588	1.5	613	1.56	610	1.55	615	1.56	615	1.56	610	1.55	613	1.56	593	1.5
Gly (G)	GGG	283	0.72	270	0.69	275	0.7	272	0.69	272	0.69	294	0.75	298	0.76	271	0.69	275	0.7	272	0.69	272	0.69	275	0.7	271	0.69	295	0.75
His (H)	CAU	395	1.48	398	1.5	396	1.5	401	1.51	396	1.5	394	1.48	392	1.49	400	1.5	397	1.51	400	1.51	400	1.51	399	1.5	399	1.5	391	1.47
His (H)	CAC	139	0.52	133	0.5	132	0.5	131	0.49	131	0.5	138	0.52	133	0.51	132	0.5	130	0.49	130	0.49	130	0.49	132	0.5	132	0.5	140	0.53
Ile (I)	AUU	959	1.54	956	1.52	952	1.51	955	1.51	956	1.51	978	1.57	975	1.57	952	1.51	960	1.52	954	1.51	954	1.51	954	1.51	952	1.51	976	1.57
Ile (I)	AUC	357	0.57	358	0.57	365	0.58	361	0.57	367	0.58	341	0.55	348	0.56	365	0.58	362	0.57	365	0.58	365	0.58	365	0.58	365	0.58	340	0.55
Ile (I)	AUA	548	0.88	579	0.92	579	0.92	579	0.92	579	0.91	552	0.89	546	0.88	577	0.91	575	0.91	578	0.91	578	0.91	580	0.92	577	0.91	550	0.88
Leu (L)	UUA	819	2.01	812	2.03	812	2.02	815	2.03	812	2.02	813	2.01	825	2.04	810	2.01	813	2.02	815	2.02	815	2.02	814	2.02	809	2.01	822	2.03
Leu (L)	UUG	469	1.15	457	1.14	464	1.16	460	1.15	466	1.16	458	1.13	463	1.14	465	1.16	467	1.16	463	1.15	463	1.15	462	1.15	464	1.15	462	1.14
Leu (L)	CUU	530	1.3	520	1.3	514	1.28	521	1.3	515	1.28	526	1.3	517	1.28	513	1.28	515	1.28	518	1.29	518	1.29	513	1.28	515	1.28	519	1.28
Leu (L)	CUC	150	0.37	133	0.33	133	0.33	135	0.34	134	0.33	148	0.37	145	0.36	136	0.34	133	0.33	130	0.32	130	0.32	135	0.34	136	0.34	144	0.36
Leu (L)	CUA	319	0.78	327	0.82	329	0.82	322	0.8	324	0.81	322	0.8	333	0.82	330	0.82	326	0.81	326	0.81	326	0.81	329	0.82	328	0.82	328	0.81
Leu (L)	CUG	156	0.38	156	0.39	158	0.39	156	0.39	159	0.4	160	0.4	147	0.36	160	0.4	160	0.4	164	0.41	164	0.41	159	0.4	161	0.4	152	0.38
Lys (K)	AAA	882	1.52	904	1.54	903	1.54	905	1.54	904	1.54	888	1.52	884	1.53	901	1.54	903	1.54	902	1.54	902	1.54	902	1.54	902	1.54	885	1.53
Lys (K)	AAG	282	0.48	267	0.46	267	0.46	267	0.46	269	0.46	280	0.48	275	0.47	268	0.46	268	0.46	266	0.46	266	0.46	266	0.46	267	0.46	272	0.47
Met (M)	AUG	529	1	527	1	523	1	525	1	522	1	528	1	536	1	521	1	523	1	525	1	525	1	520	1	521	1	535	1
Pro (P)	CCU	359	1.53	353	1.5	356	1.51	354	1.5	354	1.51	347	1.48	336	1.43	357	1.52	356	1.52	357	1.52	357	1.52	353	1.5	357	1.52	343	1.45
Pro (P)	CCC	174	0.74	183	0.78	179	0.76	183	0.78	179	0.76	194	0.83	200	0.85	176	0.75	181	0.77	179	0.76	179	0.76	180	0.77	176	0.75	189	0.8
Pro (P)	CCA	267	1.14	270	1.15	270	1.15	269	1.14	268	1.14	261	1.11	269	1.14	267	1.14	261	1.11	266	1.13	266	1.13	268	1.14	266	1.13	265	1.12
Pro (P)	CCG	138	0.59	137	0.58	138	0.59	138	0.58	137	0.58	136	0.58	138	0.59	138	0.59	140	0.6	136	0.58	136	0.58	140	0.6	139	0.59	146	0.62
Phe (F)	UUU	852	1.36	861	1.36	862	1.37	857	1.36	859	1.37	875	1.38	873	1.38	857	1.36	855	1.36	857	1.36	857	1.36	861	1.36	858	1.36	881	1.39
Phe (F)	UUC	403	0.64	403	0.64	400	0.63	405	0.64	398	0.63	391	0.62	389	0.62	405	0.64	403	0.64	403	0.64	403	0.64	401	0.64	405	0.64	387	0.61
Ser (S)	UCU	481	1.73	485	1.76	480	1.74	483	1.75	480	1.74	470	1.7	480	1.74	482	1.74	477	1.73	482	1.75	482	1.75	481	1.74	481	1.74	475	1.72
Ser (S)	UCC	251	0.9	247	0.9	245	0.89	246	0.89	249	0.9	252	0.91	250	0.91	251	0.91	252	0.91	244	0.89	244	0.89	248	0.9	250	0.9	249	0.9
Ser (S)	UCA	330	1.19	317	1.15	316	1.15	319	1.16	317	1.15	313	1.14	313	1.14	316	1.14	316	1.14	319	1.16	319	1.16	316	1.14	318	1.15	317	1.15
Ser (S)	UCG	146	0.53	147	0.53	150	0.54	147	0.53	147	0.53	148	0.54	149	0.54	149	0.54	150	0.54	149	0.54	149	0.54	149	0.54	149	0.54	152	0.55
Ser (S)	AGU	355	1.28	354	1.28	355	1.29	354	1.28	354	1.28	365	1.32	351	1.27	351	1.27	356	1.29	356	1.29	356	1.29	353	1.28	352	1.27	352	1.27
Ser (S)	AGC	105	0.38	105	0.38	107	0.39	105	0.38	107	0.39	106	0.38	110	0.4	109	0.39	108	0.39	102	0.37	102	0.37	109	0.39	110	0.4	112	0.41
Thr (T)	ACU	473	1.58	495	1.68	496	1.69	495	1.68	497	1.69	490	1.66	484	1.62	498	1.69	498	1.7	499	1.69	499	1.69	499	1.69	498	1.69	489	1.64
Thr (T)	ACC	214	0.71	213	0.72	206	0.7	211	0.72	209	0.71	199	0.67	213	0.71	206	0.7	208	0.71	208	0.71	208	0.71	205	0.7	207	0.7	210	0.7
Thr (T)	ACA	360	1.2	345	1.17	348	1.18	346	1.18	343	1.17	361	1.22	356	1.19	346	1.18	342	1.17	345	1.17	345	1.17	349	1.18	346	1.17	361	1.21
Thr (T)	ACG	152	0.51	123	0.42	125	0.43	124	0.42	126	0.43	134	0.45	140	0.47	127	0.43	126	0.43	127	0.43	127	0.43	126	0.43	127	0.43	136	0.45
Trp (W)	UGG	386	1	388	1	387	1	388	1	386	1	386	1	389	1	388	1	387	1	387	1	387	1	387	1	388	1	389	1
Tyr (Y)	UAU	661	1.65	681	1.64	684	1.64	679	1.64	687	1.65	665	1.61	661	1.63	683	1.64	686	1.65	685	1.63	685	1.63	683	1.64	683	1.64	663	1.63
Tyr (Y)	UAC	141	0.35	149	0.36	151	0.36	151	0.36	147	0.35	159	0.39	149	0.37	148	0.36	148	0.35	153	0.37	153	0.37	151	0.36	148	0.36	150	0.37
Val (V)	GUU	483	1.5	480	1.51	478	1.51	479	1.51	480	1.51	473	1.49	478	1.5	480	1.51	484	1.52	482	1.52	482	1.52	478	1.51	480	1.51	476	1.5
Val (V)	GUC	173	0.54	148	0.47	143	0.45	149	0.47	143	0.45	160	0.5	162	0.51	142	0.45	142	0.45	147	0.46	147	0.46	140	0.44	142	0.45	165	0.52
Val (V)	GUA	458	1.43	483	1.52	488	1.54	482	1.52	488	1.54	475	1.5	468	1.47	488	1.54	487	1.53	486	1.53	486	1.53	487	1.54	488	1.54	461	1.45
Val (V)	GUG	170	0.53	159	0.5	160	0.5	160	0.5	159	0.5	161	0.51	165	0.52	159	0.5	159	0.5	157	0.49	157	0.49	160	0.51	159	0.5	166	0.52
*	UAA	50	1.9	47	1.78	48	1.82	48	1.82	49	1.86	49	1.86	49	1.86	47	1.78	48	1.82	49	1.86	49	1.86	48	1.82	48	1.82	49	1.86
*	UAG	16	0.61	16	0.61	15	0.57	15	0.57	14	0.53	16	0.61	17	0.65	16	0.61	15	0.57	15	0.57	15	0.57	15	0.57	15	0.57	17	0.65
*	UGA	13	0.49	16	0.61	16	0.61	16	0.61	16	0.61	14	0.53	13	0.49	16	0.61	16	0.61	15	0.57	15	0.57	16	0.61	16	0.61	13	0.49
